# Supplementary material for: Residue Elimination Patterns and Determination of the Withdrawal Times of Seven Antibiotics in Taihang Chickens
Source: Animals (Basel). 2025 Jul 28;15(15):2219. doi: 10.3390/ani15152219 (PMC12345420; doi:10.3390/ani15152219)
Supplement: Supplementary file 1 [file animals-15-02219-s001.zip]

Archive with 1 entries (1 files):
- animals-3745070-supplementary.pdf
